# Supplementary material for: Increased L-Selectin on Monocytes Is Linked to the Autoantibody Profile in Systemic Sclerosis
Source: Int J Mol Sci. 2022 Feb 17;23(4):2233. doi: 10.3390/ijms23042233 (PMC8880182; doi:10.3390/ijms23042233)
Supplement: Supplementary file 1 [file ijms-23-02233-s001.zip]

Archive with 1 entries (1 files):
- ijms-1600850-supplementary.pdf
